# Supplementary material for: Substitution Mapping of the Major Quantitative Trait Loci Controlling Stigma Exsertion Rate from Oryza glumaepatula
Source: Rice (N Y). 2020 Jun 9;13:37. doi: 10.1186/s12284-020-00397-1 (PMC7283377; doi:10.1186/s12284-020-00397-1)
Supplement: Supplementary file 1 — Additional file 1: Table S1. Stigma exsertion rate of the 9 SSSLs in 5 cropping seasons. Table S2. Analysis of variance based on a fixed-effect model of the 9 SSSLs in 5 cropping seasons. Table S3. Developed markers used to detect the substituted segments of the SSSLs. Table S4. Substituted segments detected by markers in the SSSLs. Table S5. Phenotypes of agronomic traits in the SSSLs. [file 12284_2020_397_MOESM1_ESM.xlsx]

## Sheet: Table S1
Table S1 Stigma exsertion rate of the 9 SSSLs and their parents in 5 cropping seasons
SSSL and parent	Chr.	SER (%)							P value of SER
		2016 FCS	2016 SCS	2017 FCS	2017 SCS	2018 FCS	Average		2016 FCS	2016 SCS	2017 FCS	2017 SCS	2018 FCS	Average
SG18	1	45.58±1.06	56.57±0.97	55.11±1.91	53.53±2.12	56.04±1.55	53.37±2.01		3.55365e-18	3.97209e-25	1.92255e-13	7.94805e-08	1.18343e-20	5.90946e-09
SG22	1	48.38±1.29	56.65±1.37	44.17±1.29	43.86±0.98	47.31±1.17	48.07±2.32		1.58355e-21	3.06741e-25	6.42407e-09	0.000138069	1.26562e-13	1.32825e-06
SG23	1	46.54±1.13	53.63±1.45	62.79±1.05	52.72±1.29	56.33±1.89	54.40±2.64		2.51827e-19	4.64597e-21	7.29618e-16	1.42897e-07	7.274e-21	2.06341e-09
SG25	1	51.66±2.12	64.69±0.83	63.20±1.26	59.23±3.55	65.02±1.03	60.76±2.50		2.59209e-25	2.12912e-35	5.58233e-16	1.57132e-09	1.11077e-26	3.9075e-12
SG59	3	48.89±1.19	51.66±0.96	47.67±1.34	51.39±0.50	58.82±1.55	51.69±1.94		3.97227e-22	2.98759e-18	1.55668e-10	3.84664e-07	1.21108e-22	3.28936e-08
SG65	3	50.97±1.11	49.89±1.16	54.79±1.47	46.00±1.18	53.15±1.89	50.96±1.50		1.57429e-24	1.04645e-15	2.48331e-13	2.50375e-05	1.88407e-18	6.92364e-08
SG85	5	48.24±1.11	57.84±1.70	66.30±1.20	55.48±5.24	55.16±2.27	56.60±2.91		2.35801e-21	7.71353e-27	7.96461e-17	1.98114e-08	5.38724e-20	2.2582e-10
SG135	9	50.82±1.14	53.68±1.11	48.18±1.44	55.66±2.52	45.11±0.44	50.69±1.89		2.30029e-24	3.98326e-21	9.32394e-11	1.75489e-08	1.10009e-11	9.13282e-08
SG153	10	50.51±1.36	58.06±1.10	53.58±0.97	59.83±1.33	73.86±1.80	59.17±4.02		5.25216e-24	3.87291e-27	6.78741e-13	1.06453e-09	1.2658e-31	1.81073e-11
O. glumaepatula	Donor	68.76±0.87	70.35±1.56	66.05±1.11	70.77±1.15	66.85±1.02	68.56±0.93		4.20312e-37	2.91275e-33	3.06135e-18	7.49053e-14	8.95714e-28	3.25132e-15
HJX74 (Control)	Recipient	26.66±0.64	35.37±0.90	27.34±1.22	29.28±1.52	29.31±0.40	29.59±1.54		0.488363	0.415226	0.038273	0.049707	0.5	0.257215
SER stigma exsertion rate, FCS the first cropping season, SCS the second cropping season. One-way ANOVA, two-tailed, LSD. Italic section of P value represent minimum P value of HJX74 in different blocks per season.

## Sheet: Table S2
Table S2 Analysis of variance based on a fixed-effect model of the 9 SSSLs in 5 cropping seasons.
Sources of variation	DF	MS	F-Value	P-Value
Line	8	264.682	40.99***	8.34472e-27
Season	4	262.836	40.70***	1.95631e-19
Line × Season	32	76.5707	11.86***	1.23867e-20
Residual	90	6.45719
*** significant at the 0.001 level, DF degree of freedom, MS mean square.

## Sheet: Table S3
Table S3 Developed markers used to detect the substituted segments of the SSSLs
Marker	Forward primer	Reverse primer
PSM334	CCAAACCCAAGAAACCCT	CTTGTCCTCCACGACCTTC
PSM333	TTTGGCGGGCTTGGCTCT	CTTCGTGGGGTGGCGATT
PSM423	TGCCTATTGCCTACTCACTCA	TTGGAGGTATGTCCTTTTGCT
PSM367	GCACCGACAAACTAGCACAA	CTGCTGGTCAAATGAAGGAA
ID03MC07	AAAACTCTGTACCTCCATCG	CAAGCATGAGATGAGTTCAA
ID03MC09	GATATCACTCCAAACAAGCC	TAGTTTCATGACATTGTGCC
ID03MC15	TGGACTATCAAGAGAGAGCC	ATGCTTAGGGAGGCTAGATT
ID03MC20	TGAAGATACGGGACTTGAAC	ATGCGTTTGAAGACAAAGAT
ID03MC22	CCAGACCAAGAGAGAGAGAG	TGAGATCTTTCTAAAAGTAA
PSM132	AGTTTAGAACGGGGCAAGTG	GCTCATCAAGACCTCAAGCA
PSM16	GGTCTTAATGCCCTCTTCCC	ACAACCAAACAAGCCATCCT
PSM377	CTCACAAGAACGCCACAAAA	TGACCAGAAAGGAGAAGGAAA
PSM378	TGCTTATTGGTTTGTCTTGGC	AAGAATAGCCTTTGCCTCCA
InDel3	ACTACTAAAGCGGTAAGCAC	CATTTGTGGTGAAGAGACAG
PSM379	GCATCTCCTTTTGCTGTTTCC	TGCCTCGTCTCCATCAAGTTTT
PSM362	ACTGCTGCTATTCCTCAAGACA	ATTTGATGGCAGCGGTCT
PSM363	GACCAGTCCGTCGTAATCCA	CTCCAAATGTTAATACCCTGCA
PSM158	AGTGAGTGACCGGCCTATTG	TGCAAGAACTTTGGGGTAGC
ID09M06	ATCTTTGGCAGATAGAGCG	GTACGCACGTCCAGTGAT
PSM159	TGCAGATGGAGGACGAGGA	CTGCATGCTTCGTTCAGCTA
PSM161	CAATAGGGCATGTCAGGTCA	TGCCCATTGTCCTCTAGCTT
ID09M15	ATTGTAGGTTTGGAGGCTTT	TTTTTAACCAACAACACCAA
ID09M16	TGTGAGAAGTAAGTCCCTGG	GTAGATGCAAAATGTGCTGA
ID09M34	GTGGGGAAGCTCCAAGAC	CTGGAGAACCCTAATAAGCC
ID09M31	GCCTTTATAGATGAGGCAAA	AGAGACACTTTCTAAATCGT
ID09M20	TTTGTGCCTCATGTTGATTA	AGAAAATCTAGGCCAATTCC
ID09M21	GCTACAACAACTGGAAGACC	AATGTATAGGAAGCCACAGC
ID09M23	ACTGCTCATTTCTTGGGTTA	TTTTGCAAACCATCCTTAAT
ID09M08	TGCCATTTAAAAAGGGTAAA	AGGATATGTGTATGTGCGTT
PSM170	GACCAACTCCTCCTCCACAG	AGATCAGAGAGGCCGGATG

## Sheet: Table S4
Table S4 Substituted segments detected by markers in the SSSLs
SSSL	Chr.	QTL	Substituted segment detected by markers		Position 1 (kb)	Position 2 (kb)	Position 3 (kb)	Position 4 (kb)	Minimum length of substituted segment (kb)	Maximum length of substituted segment (kb)	Estimated length of substituted segment (kb)
					Position 1 (cM)	Position 2 (cM)	Position 3 (cM)	Position 4 (cM)	Minimum length of substitued segment (cM)	Maximum length of substitued segment (cM)	Average length of substitued segment (cM)
SG18	1	qSER-1a	RM493--RM140-RM562-RM449-RM513-RM24-RM129-PSM367-RM446-RM6880-RM5853--RM009		12281.4	12301.8	22740.5	23326.2	10438.7	11044.9	10741.8
SG22	1	qSER-1b	RM403--RM3614-RM1152-RM1095-RM1183-RM3411-RM5914-RM6666-RM297--RM6648		29385.9	29830.6	32100.8	32338.3	2270.21	2952.45	2611.33
SG23	1	qSER-1b	RM403--RM3614-RM1152-RM1095-RM1183-RM3411-RM5914-RM6666-RM297-RM6648-RM212-RM319-RM486-RM265--PSM334		29385.9	29830.6	35197.7	35767.7	5367.13	6381.78	5874.46
SG25	1	qSER-1b	RM403--RM3614-RM1152-RM1095-RM1183-RM3411-RM5914-RM6666-RM297-RM66848-RM212-RM319-RM486-RM265-PSM334-RM315-PSM333-RM472-(Sd1)-PSM423-RM431-RM6827-RM3523-RM104-RM3520--RM5794		29385.9	29830.6	40253.9	41082	10423.3	11696.1	11059.7
SG59	3	qSER-3a	RM3280--RM282-PSM16-PSM377-PSM378-RM15152-RM15154-RM15155-InDel3--PSM379		10905	12408.7	16170.1	16407.7	3761.42	5502.68	4632.05
SG65	3	qSER-3b	RM347--RM15678-ID03MC07-ID03MC09-RM168-ID03MC15-ID03MC20-ID03MC22-RM186-PSM132-RM448-RM293-RM468-RM571-RM422-RM227-RM565-RM570-RM442--RM148		26747.5	27067.4	35788.7	35843.1	8721.31	9095.61	8908.46
SG85	5	qSER-5	RM405--RM7444-RM574-RM5874-PSM362-PSM363-RM289-RM249-RM509-RM146-RM430-RM291--RM440		3073.43	3359.48	19278.6	19975.2	15919.2	16901.8	16410.5
SG135	9	qSER-9	PSM158--ID09M06-RM296-PSM159-RM105-PSM161-ID09M15-ID09M16-ID09M34-ID09M31-RM6839-RM6771-ID09M20-ID09M21-ID09M23-RM3700-RM434-RM1189-RM7424-RM7175-RM7048-RM3600--ID09M08		10121.4	10482.5	17108.8	17552.1	6626.3	7430.67	7028.49
SG153	10	qSER-10	PSM170--RM484-RM5352-RM228-RM25867-RM3750-RM1162-RM3749-RM25882-RM25886--RM25893		21126.3	21138.2	22567.5	22631	1429.29	1504.73	1467.01
Position 1 and Position 2 represents physical position of the first and second marker in the substituted segment respectively. Position 3 and Position 4 represents physical position of the second last and last marker in the substituted segment respectively. Minimum length of substituted segment (kb) = Position 3 - Position 2, Maximum length of substituted segment (kb) = Position 4 - Position 1, E…

## Sheet: Table S5
Table S5 Phenotypes of agronomic traits in the SSSLs
SSSL	Heading date (d)			Plant height (cm)			Grain number per panicle			Panicle length (cm)			Seed setting rate (%)			Grain length (mm)			Grain width (mm)			Thousand grain weight (g)
	2018 FCS	2018 SCS		2018 FCS	2018 SCS		2018 FCS	2018 SCS		2018 FCS	2018 SCS		2018 FCS	2018 SCS		2018 FCS	2018 SCS		2018 FCS	2018 SCS		2018 FCS	2018 SCS
SG18	98.30±0.47	75.44±0.44		106.60±0.95	94.50±0.72		251.68±8.16	183.51±8.91		24.56±0.34	22.15±0.70		75.40±0.87	83.60±1.81		8.17±0.02	8.53±0.19		2.64±0.01	2.61±0.02		20.61±0.12	24.18±0.64**
SG22	96.80±0.42**	74.60±0.40		110.50±1.34*	93.00±1.24*		219.22±5.02*	159.94±6.95***		24.93±0.21	22.60±0.33		73.80±3.06	88.00±1.41*		8.43±0.03**	8.49±0.02		2.51±0.01***	2.47±0.01***		20.25±0.16	22.84±0.19
SG23	99.60±0.31	75.30±0.40		102.70±1.10*	92.50±0.87**		207.02±7.52**	178.48±8.72*		23.91±0.25	22.82±0.60		77.00±0.84	72.60±1.29***		8.25±0.02	8.40±0.03		2.55±0.01**	2.52±0.01**		19.87±0.12**	22.29±0.45
SG25	98.40±0.50	75.80±0.39		160.30±1.68***	135.70±1.86***		242.00±14.23	197.65±7.28		27.39±0.50**	25.01±0.19*		80.00±1.22	88.60±0.93**		8.49±0.02***	8.54±0.03		2.57±0.01**	2.52±0.01**		21.06±0.17	22.64±0.20
SG59	99.90±0.31*	75.80±0.36		109.00±0.77	97.20±0.84		223.90±8.11	190.13±5.74		25.95±0.31	23.22±0.45		81.00±1.58	83.80±1.02		8.21±0.02	8.20±0.04**		2.43±0.01***	2.37±0.01***		18.96±0.25***	20.11±0.27***
SG65	97.60±0.40	73.10±0.46**		109.80±1.40	95.30±0.60		270.56±11.11	197.91±6.68		23.77±0.17	21.17±0.36**		75.20±1.39	86.60±0.40		8.45±0.01**	8.58±0.02		2.64±0.01	2.61±0.01		21.37±0.26	22.99±0.03
SG85	98.80±0.42	75.60±0.37		107.40±1.35	97.60±0.52		223.62±7.42	185.76±7.26		24.01±0.31	22.87±0.49		71.20±1.28	79.60±1.40		8.17±0.03	8.21±0.02**		2.56±0.01**	2.54±0.01*		19.71±0.27**	22.52±0.31
SG135	98.30±0.54	75.10±0.31		111.40±0.88*	96.20±0.71		208.45±7.06**	204.44±10.27		23.54±0.21	23.53±0.46		76.20±1.93	85.20±1.02		8.19±0.02	8.40±0.06		2.58±0.02*	2.61±0.02		20.78±0.25	22.78±0.16
SG153	105.30±0.30***	80.10±0.38***		102.80±1.73*	91.40±0.64**		162.40±8.17***	139.04±5.08***		21.09±0.45**	20.37±0.50***		67.80±1.66	81.60±1.29		8.15±0.01	8.10±0.02***		2.47±0.01***	2.52±0.02**		17.79±0.10***	20.71±0.28***
HJX74 (control)	98.60±0.60	74.98±0.45		107.00±1.02	96.23±0.42		258.44±8.58	209.97±5.89		24.81±0.22	23.16±0.33		74.70±1.62	82.40±0.87		8.26±0.03	8.45±0.03		2.64±0.01	2.60±0.01		21.15±0.19	23.06±0.14
FCS the first cropping season, SCS the second cropping season. One-way ANOVA, two-tailed, LSD, ***, ** and * P ≤ 0.001, 0.01 and 0.05 respectively.
